# Supplementary material for: Personalised selection of experimental treatment in patients with advanced solid cancer is feasible using whole-genome sequencing
Source: Br J Cancer. 2022 May 23;127(4):776–83. doi: 10.1038/s41416-022-01841-3 (PMC9381598; doi:10.1038/s41416-022-01841-3)
Supplement: Supplementary file 3 — Supplemental Data 3 [file 41416_2022_1841_MOESM3_ESM.xlsx]

## Sheet: Sheet1
Supplementary file 3 Genomic aberrations per patients. NE = not evaluable
Case	Tumor purity (%)	Tumor specific variants with high driver likelihood
		ACVR1B	AJUBA	ARID1A	AXIN1	APC	ARID1A	ATR	BAP1	CDC73	CDKN1B	CDKN2A	CIC	DICER1	FAT1	FBXO11	FBXW7	H3F3B	HNF1A	IDH2	KDR	KEAP1	KIT	KLF4	KMT2B	KMT2C	KMT2D	KRAS	MAP2K4	MAP2K7	MAX1	MGA	MLH1	MSH2	MSH6	NIPBL	NOTCH	NRAS	PIK3CA	PPP6C	PTCH1	PTEN	RACGAP1	RAD21	RB1	RARG	RHOA	SETD2	SMARCA4
1	45
2	17																																																c.2354A>C p.Lys785Thr
3	92																																									c.287C>T; p.P96L			c.2062_2063insT
4	76												c.1231G>T p.Ala411Ser											c.1041T>G p.Asn347Lys								c.1244_1247delC AAA p.Asn416fs							c.1633G>A p.Glu545Lys									c.5577T>G p.Asp1859Glu
5	89
6	24
7	64																																				c.4524C>G p.Tyr1508*		A>T p.Tyr890Phe
8	82					c.4438C>T p.Gln1480*																						c.35G>T p.Gly12Val																	c.1399C>T p.Arg467*
9	33											c.354dupT; p.Glu119fs																c.35G>A; p.Gly12Asp	c.1087-1G>C; p.?
10	64		c.65C>T p.Ser22Phe; c.383C>T p.Ser128Leu	c.5866G>A p.Glu1956Lys	c.805C>T p.Gln269*										c.12427G>A p.Glu4143Lys			c.315C>G p.Phe105Leu; c.339C>G p.Ile113Met				c.1466G>A p.Cys489Tyr			c.1445G>A p.Arg482Gln	c.3640G>A p.Val1214Met; c.7894C>T p.Gln2632*; c.13764C>G p.Ser4588Arg							c.712C>G p.Leu238Val			c.5917C>T p.Gln1973*			c.1624G>A p.Glu542Lys	c.621C>G p.Ile207Met	c.3490G>A p.Val1164Ile		c.431C>T p.Ser144Leu	c.1474C>A p.Gln492Lys		c.283G>A p.Asp95Asn; c.454G>A p.Glu152Lys
11	15						c.3826C>T p.Arg1276*												c.864_865insC p.Gly292fs																												c.50G>A p.Gly17Glu
12	15										c.13C>T; p.Arg5*																				.433G>C; p.Glu145Gln								c.1624G>A; p.Glu542Lys
13	41													c.5125G>A; p.Asp1709Asn																								c.181C>A; p.Gln61Lys
14	51
15	15
16	29																									c.2871+5G>C; p.?	c.4204C>T; p.Gln1402*; c.5539G>A; p.Glu1847Lys; c.15382G>A; p.Asp5128Asn; c.16309A>T; p.Asn5437Tyr												c.1624G>A; p.Glu542Lys
17	77	c.385del; p.Gly129fs*105																																											c.277C>T; p.Gln93*
18	49																																		c.1024_1033del; p.Ala342fs
19	NE																																					exon 3: c.181C>A; p.Gln61Lys
20	12															c.147_182del; p.Gln50_Pro61 del														c.1100_1125+3del; p.Lys367fs
21	NE
22	98																c.1393C>T; p.Arg465Cys
23	79																c.1131dup; p.Gly378fs				c.2938_2940del; p.Glu980del
24	37							c.730delA p.Ile244fs												c.516G>T p.Arg172Ser
25	17
26	63										c.73A>T; p.Lys25*, c.156del; p.Glu53fs
27	76									c.49G>A; p.Glu17Lys													c.1699_1719del; p.Asn567_Pro573del; c.2466T>G; p.Asn822Lys; c.2465A>C; p.Asn822Thr
28	85
29	49
30	14								c.353del; p.Phe118fs*69
31	18							X c.2518del; p.Arg840Glufs*29																										c.1865C>T; p.Pro622Leu
[truncated: 47 more columns]
