# Supplementary material for: Personalised selection of experimental treatment in patients with advanced solid cancer is feasible using whole-genome sequencing
Source: Br J Cancer. 2022 May 23;127(4):776–83. doi: 10.1038/s41416-022-01841-3 (PMC9381598; doi:10.1038/s41416-022-01841-3)
Supplement: Supplementary file 7 — Supplemental Data 6 [file 41416_2022_1841_MOESM7_ESM.xlsx]

## Sheet: Cellularity
Supplementary file 6 Cellularity data multiplex immunofluoresence
			Total number of positive cells								Number of positive cells per mm2
	Total surface (µm2)	Total surface(mm2)	CD68	CD8	PD-L1	FOXP3	CD68: PD-L1	CD8: PD-L1	# cellen		CD68	CD8	PD-L1	FOXP3	CD68: PD-L1	CD8: PD-L1	CD8/FOXP3 ratio	MSI status	TMB (varianten/Mb)	TML
1	1.17463e+07	11.7463	315	4737	237	1158	15	236	87381		26.8169	403.275	20.1765	98.5841	1.277	20.0914	4.09067	Stable	5.5	102
2	5.66949e+06	5.66949	1443	536	9	44	1	8	37134		254.52	94.5411	1.58744	7.76084	0.176383	1.41106	12.1818	Stable	21.4	331
3	1.64396e+06	1.64396	302	130	3	64	8	3	14387		183.703	79.0774	1.82486	38.9304	4.8663	1.82486	2.03125	Stable	27.1	393
4	230699	0.230699	14	5	0	7	0	0	1910		60.6852	21.6733	0	30.3426	0	0	0.714286	Stable	2.9	54
5	3.15783e+06	3.15783	141	58	2	441	0	2	28463		44.6509	18.367	0.633346	139.653	0	0.633346	0.131519	Stable	0.8	9
6	2.15533e+06	2.15533	604	195	8	57	4	5	16374		280.235	90.4732	3.71172	26.446	1.85586	2.31983	3.42105	Stable	3.1	43
7	969056	0.969056	223	187	36	48	10	27	8704		230.121	192.971	37.1495	49.5327	10.3193	27.8622	3.89583	Stable	7.8	157
8	8.74389e+06	8.74389	1857	3887	238	326	7	234	69282		212.377	444.539	27.219	37.2832	0.800559	26.7615	11.9233	-	6.9	108
9	2.81054e+06	2.81054	382	431	9	68	4	8	26010		135.917	153.351	3.20223	24.1946	1.42321	2.84642	6.33824	Stable	2.5	39
10	7.80209e+06	7.80209	2491	1655	117	891	36	103	68213		319.273	212.123	14.996	114.2	4.61415	13.2016	1.85746	Stable	19.4	471
11	1.3735e+06	1.3735	243	1688	16	30	0	16	8884		176.92	1228.98	11.6491	21.842	0	11.6491	56.2667	Stable	6.3	64
12	8.76758e+06	8.76758	2243	973	67	109	14	63	62047		255.829	110.977	7.64179	12.4322	1.59679	7.18556	8.92661	Stable	2.4	56
13	1.1432e+06	1.1432	336	45	0	16	0	0	8519		293.911	39.3631	0	13.9958	0	0	2.8125	Stable	5.3	87
14	831775	0.831775	2389	558	21	122	21	21	66021		2872.17	670.854	25.2472	146.674	25.2472	25.2472	4.57377	Stable	4.4	69
15	4.63421e+06	4.63421	319	1533	15	399	1	14	34901		68.8359	330.801	3.2368	86.0988	0.215786	3.02101	3.84211	Stable	1.4	23
16	1.88545e+07	18.8545	3750	16046	3143	2056	159	2632	163108		198.891	851.043	166.697	109.045	8.43299	139.595	7.80447	Stable	80	2055
17	2.51218e+07	25.1218	4566	4678	3187	5729	608	1704	223294		181.754	186.212	126.862	228.049	24.202	67.8294	0.816547	Stable	4	51
18	6.0983e+06	6.0983	1463	1393	805	2894	203	532	59366		239.903	228.424	132.004	474.558	33.2879	87.2374	0.481341	Stable	4.5	70
19
20	6.32072e+06	6.32072	840	582	31	837	2	26	54234		132.896	92.0782	4.90451	132.422	0.31642	4.11346	0.695341	Stable	2.3	32
21	5.4048e+06	5.4048	191	223	12	13	0	10	50510		35.339	41.2596	2.22025	2.40527	0	1.85021	17.1538
22	6.36947e+06	6.36947	266	529	2	291	0	2	55848		41.7617	83.0524	0.313998	45.6867	0	0.313998	1.81787	Stable	8.4	216
23	4.961e+07	49.61	76	2568	3	771	0	3	402987		1.53195	51.7638	0.0604717	16.8716	0	0.0604717	3.0681	Stable	2.1	42
24	1.87973e+06	1.87973	4	67	28	3	3	19	22172		2.12797	35.6435	14.8958	1.59598	1.59598	10.1079	22.3333	Stable	2.8	56
25
26	1.33579e+07	13.3579	0	24	0	7	0	0	117109		0	1.79669	0	0.524036	0	0	3.42857	Stable	1.5	38
27	9.30653e+07	93.0653	112	5843	5	1050	0	5	790476		1.20346	62.7839	0.0537257	11.2824	0	0.0537257	5.56476	Stable	1.2	30
28	2.23962e+06	2.23962	2	26	0	14	0	0	19554		0.89301	11.6091	0	6.25107	0	0	1.85714	Unstable	11.5	263
29	8.56889e+06	8.56889	16	430	8	101	0	8	86789		1.86722	50.1815	0.93361	11.7868	0	0.93361	4.25743	Stable	10.2	121
30	4.73055e+06	4.73055	6	2240	26	107	0	26	40822		1.26835	473.518	6.55315	22.6189	0	5.49619	20.9346	Stable	1.1	17
31	2.23581e+06	2.23581	72	1466	754	69	40	536	22478		32.2031	655.691	337.238	30.8613	17.8906	239.734	21.2464	Borderline	9.5	190
